# Supplementary material for: Cytokine and chemokine networks in colorectal cancer
Source: Front Immunol. 2026 May 20;17:1822271. doi: 10.3389/fimmu.2026.1822271 (PMC13230071; doi:10.3389/fimmu.2026.1822271)
Supplement: Supplementary file 1 [file Table1.xlsx]

## Sheet: Sheet1
Table S1 Key Cytokines and Chemokines in Colorectal Cancer Progression.
Cytokine / Chemokine	Primary Cells	Biological Effect	Pathways	Clinical Implications
CCL2 (MCP-1)	Cancer-associated fibroblasts (CAFs), tumor-associated macrophages (TAMs)	Recruits CCR2⁺ monocytes; promotes M2-like macrophage polarization; enhances tumor growth, angiogenesis, and liver metastasis	CCR2-mediated PI3K/AKT, JAK/STAT3	Elevated in tumor tissues; potential diagnostic biomarker; CCL2/CCR2 axis under investigation as therapeutic target to limit metastasis
CCL3 (MIP-1α)	Macrophages, activated immune cells	Recruits T/B lymphocytes, dendritic cells (DCs), and NK cells; contributes to colitis-associated colorectal Cancer (CRC) development	GPCR-associated signaling cascades	Modulated by imipramine (GPCR-targeting agent) to suppress tumor-promoting inflammation; context-dependent functional role
CCL5 (RANTES)	Tumor cells, immune cells	Enhances chemotaxis of T lymphocytes, eosinophils, and basophils; elevated levels correlate with poor 5-year survival	CCR5-dependent signaling	Elevated in serum and tumor tissues; potential diagnostic and prognostic biomarker
CXCL1 (GRO-α)	Dendritic cells, tumor epithelial cells	Promotes neutrophil recruitment; upregulates MMP-7 and induces EMT to facilitate metastasis; expression may decline with tumor progression	NF-κB, EMT-associated pathways	Auxiliary diagnostic biomarker; prognostic value requires further validation due to context-dependent expression patterns
CCL20 (LARC)	Tumor cells (induced by IL-6, TNF-α); regulated by TLR3/4 signaling	Enhances cancer stemness, cell migration, and metastasis; promotes M2 macrophage polarization; recruits CCR6⁺ dendritic cells	NF-κB, PI3K/AKT, ERK1/2; TLR3/4-mediated induction	Potential therapeutic target; involved in CAC progression; vitamin D3 shown to suppress CCL20 in preclinical models
TNF-α	Macrophages, dendritic cells (lamina propria)	Promotes proliferation, angiogenesis, EMT, and metastasis; stabilizes SNAIL transcription factor to drive epithelial–mesenchymal transition	NF-κB, AP-1	Elevated in colorectal cancer patients; levels normalize post-resection; anti-TNF agents clinically used for colitis-associated conditions
IL-6	Macrophages, DCs, T cells, tumor cells	Stimulates tumor cell proliferation and survival via STAT3; promotes M2-TAM polarization, MDSC expansion, and CAF activation; sustains NF-κB/STAT3 inflammatory loop	JAK/STAT3, NF-κB	Serum levels correlate with advanced stage and liver metastasis; prognostic biomarker; IL-6 blockade (tocilizumab) under clinical evaluation
IL-8 (CXCL8)	Tumor cells, immune cells, stromal cells	Drives angiogenesis and vascular permeability; recruits neutrophils/TANs; upregulates MMP-2/9 to enhance invasion and metastasis	CXCR1/2-mediated PI3K/AKT, RAS/MAPK, NF-κB; HIF-1α amplification	Associated with advanced TNM stage and metastatic potential; potential prognostic biomarker; CXCR1/2 targeting strategies under exploration
TGF-β	Tumor cells, stromal cells, immune cells	Context-dependent duality: early-stage tumor suppression via cell-cycle arrest; late-stage promotion of EMT, immune evasion, CAF activation, and angiogenesis	Canonical: Smad2/3/4; Non-canonical: PI3K/AKT, p38 MAPK; VEGF induction	Therapeutic targeting requires stage-specific strategies; TGF-β/VEGF axis explored for anti-angiogenic and anti-metastatic interventions
